# Supplementary material for: MuSyC is a consensus framework that unifies multi-drug synergy metrics for combinatorial drug discovery
Source: Nat Commun. 2021 Jul 29;12:4607. doi: 10.1038/s41467-021-24789-z (PMC8322415; doi:10.1038/s41467-021-24789-z)
Supplement: Supplementary file 3 — Supplementary Code 1 [file 41467_2021_24789_MOESM3_ESM.zip › environment.yml]

name: musyc_demo
channels:
  - defaults
dependencies:
  - ipywidgets=7.6.3
  - numpy=1.19.2
  - numpy-base=1.19.2
  - plotly=4.14.3
  - python=3.8.8
