# Supplementary material for: MuSyC is a consensus framework that unifies multi-drug synergy metrics for combinatorial drug discovery
Source: Nat Commun. 2021 Jul 29;12:4607. doi: 10.1038/s41467-021-24789-z (PMC8322415; doi:10.1038/s41467-021-24789-z)
Supplement: Supplementary file 3 — Supplementary Code 1 [file 41467_2021_24789_MOESM3_ESM.zip › README.md]

# MuSyC demo

This repository contains code for an interactive demo of the MuSyC synergy framework, and its relationship to other popular synergy frameworks (Bliss and Loewe).

It accompanies the paper

>Wooten DJ, Meyer CT, Lubbock ALR, Quaranta V, and Lopez CF. MuSyC is a Consensus Framework That Unifies Multi-Drug Synergy Metrics for Combinatorial Drug Discovery. Nature Communications (in press)

## Installation
You can access a live version online by clicking on the following "launch | binder" button (Note, this may take a while to setup the server. Additionally, you may need to whitelist mybinder.org on your adblocker if it will not load.)

[![Binder](https://mybinder.org/badge_logo.svg)](https://mybinder.org/v2/gh/djwooten/natcomms-musyc2021/HEAD?filepath=demo.ipynb)

Alternatively you can download the code from this repository, and run the `demo.ipynb` jupyter notebook on your own. `environment.yml` lists the packages required to run the demo.

## Instructions for use
When you first open the jupyter notebook, you will have to rerun all the cells. This can be done by clicking the double-right arrows (shown below highlighted in red)

![Run instructions](run_instructions.png)

Once the cells have finished running, you can adjust sliders, rotate, zoom, and explore the included synergy models. The MuSyC dose-resposne surface, and Bliss and Loewe synergy surface plots will respond in real time.

<img src="screenshot.png" width="55%" alt="Example screenshot" />
